# Supplementary material for: Metabolomics and network pharmacology exploration of the effects of bile acids on carotid atherosclerosis and potential underlying mechanisms
Source: Front Endocrinol (Lausanne). 2024 Jul 15;15:1430720. doi: 10.3389/fendo.2024.1430720 (PMC11284041; doi:10.3389/fendo.2024.1430720)
Supplement: Supplementary file 2 [file DataSheet_2.xlsx]

## Sheet: 对照组
Sample Name	Sample ID	Sample Type	GCA	GDCA	GCDCA	GUDCA	GLCA	TCA	TDCA	TCDCA	TUDCA	TLCA	CA	DCA	CDCA	UDCA	LCA
STD1		Standard	22.44	21.48	41.6	11.33	2.17	21.16	10.93	11.1	2.03	2.16	7.38	6.36	7.17	4.57	2.39
STD2		Standard	36.83	39.8	66.75	17.34	4.06	39.44	18.9	17.4	3.97	3.65	15.65	11.23	15.95	6.93	3.58
STD3		Standard	73.67	74.95	159.2	36.07	7.28	73.6	40.51	39.56	7.77	7.31	30.8	24.31	31.61	14.72	7.98
STD4		Standard	323.98	298.66	698.23	172.2	30.61	321.8	157.14	162.95	33.07	33.3	131.3	94.93	140.77	64.82	31.81
STD5		Standard	825.61	868.48	1702.02	400.2	84.05	848.22	390	416.2	81.73	86.55	366.67	246.43	334.04	175.88	74.1
STD6		Standard	1990.56	1945.33	3954.68	1050.82	194.76	1924.56	970.82	961.23	188.94	196.04	792.6	575.57	787.05	382.7	191.38
STD7		Standard	3986.91	4011.3	7897.51	1942.04	403.07	4031.22	2041.7	2021.56	408.51	397	1559.6	1219.16	1587.41	802.39	414.76
LQC		Quality Control	83.02	81.97	163.19	42.24	8.76	82.72	40.8	43.44	7.4	7.44	36.39	25.21	32.3	16.69	7.55
HQC		Quality Control	2034.93	1795.96	3802.86	961.7	206.43	1903.46	958.85	999.08	199.73	202.88	831.78	578.39	833.12	380.74	203.68
BA1		Unknown	125.46	29.27	556.14	123.25	0.28	13.08	1.3	40.54	2.73	0.01	176.37	13.26	367.54	62.43	0.11
BA2		Unknown	67.72	116.09	325.67	57.46	2.17	14.23	5.29	20.45	1.13	0.8	137.09	110.94	282.82	18.62	6.27
BA3		Unknown	232.31	135.62	399.49	79.1	5.53	72.63	60.7	132.75	11.6	4.05	503.21	229.94	442.93	30.04	7.45
BA4		Unknown	76.85	109.73	550.35	71.56	5.5	12.64	7.38	39.24	2.29	1.48	180.23	164.45	550.05	43.24	8.42
BA5		Unknown	35.03	11.59	254.21	117.92	0.31	5.8	0.12	21.92	2.51	0.03	70.48	3.63	340.36	66.11	0.15
BA6		Unknown	78.34	64.12	288.24	146.53	1.14	8.75	4.83	31.03	4.44	0.13	282.49	93.48	310.4	79.3	4.28
BA7		Unknown	70.01	181.72	462.2	356.13	3.07	6.48	7.52	25.03	4.4	0.12	58.79	242.18	316.93	99.32	2.33
BA8		Unknown	66.17	67.42	152.28	25.48	4.17	26.29	16.31	36.4	2.36	1.58	72.36	123.97	143.15	25.45	18.61
BA9		Unknown	67.63	172.54	448.64	41.79	7.18	31.74	23.23	44.13	2.54	2.87	60.87	240.62	180.81	99.53	10.17
BA10		Unknown	104.43	225.73	639.22	59.33	9.11	6.24	11.29	19.78	0.78	0.72	63.59	1.69	587.4	25.22	4.14
BA11		Unknown	93.77	388.21	284.68	115.29	1.54	9.7	38.24	27.08	4.6	1.87	27.67	193.49	416.8	67.95	14.62
BA12		Unknown	44.63	57.5	234.4	26.39	1.28	7.46	3.72	30.53	1.25	0.04	48.97	111.48	368.61	39.81	4.18
BA13		Unknown	261.75	358.17	896.38	184.4	3.08	25.29	26.92	81.46	4.97	1.09	35.8	87.45	204.04	48.07	3.79
BA14		Unknown	106.92	230.43	451.58	61.72	2.76	27.86	41.53	119.05	5.19	2.02	94.16	184.9	578.83	41.68	8.74
BA15		Unknown	46.13	173.79	332.15	40.76	2.98	5.38	2.48	5.1	0.43	0.49	82.4	100.59	541.26	88.04	6.17
BA16		Unknown	64.86	79.64	119.21	10.63	1.48	9.51	2.94	7.56	0.94	0.75	22.41	68.66	354.13	83.1	3.14
BA17		Unknown	53.76	181.27	289.88	41.15	6.65	12.57	24.35	21.5	2.83	2.15	9.14	73.03	349.67	90.68	14.23
BA18		Unknown	47.44	100.24	113.56	30.23	1.54	10.68	15.67	15.55	3.63	0.78	74.31	122.45	398.6	82.94	15.83
BA19		Unknown	88.29	113.53	151.37	27.16	0.41	14.08	10.48	22.58	2.11	0.02	91.18	125.08	429.12	99.21	1.88
BA20		Unknown	34.77	165.24	255.3	69.83	2.63	7.78	6.71	16.49	1.87	0.44	31.59	128.29	92.95	61.54	1.99
BA21		Unknown	115.45	489.53	581.15	63.44	19.8	18.48	11.87	33.22	2.4	3.79	26.93	190.38	145.88	94.92	10.33
BA22		Unknown	318.33	36.68	831.08	196.05	6.25	27.26	24.34	63.61	6.67	0.56	30.28	212.29	123	69.27	7.69
BA23		Unknown	37.52	349.62	288.55	73.47	10.27	12.62	12.47	25.78	3.24	1.76	91.96	202.04	203.42	75.11	16.75
BA24		Unknown	48.87	109.76	163.88	39.47	3.41	5.02	5.56	13.57	0.68	0.22	77.61	347.97	341.34	82.99	15.65
BA25		Unknown	27.06	25.69	114.26	160.7	4.86	10.63	13.93	17.39	11.05	1.1	49.84	113.2	62.06	90.09	8.14
BA26		Unknown	108.71	29.08	334.36	94.78	1.26	12.03	6.91	24.97	2.76	0.19	297.05	242.15	570.03	61.8	3.53
BA27		Unknown	67.16	139.78	96.53	35.1	1.38	12.53	11.07	8.74	2.96	0.36	25.13	133.63	57.57	33.79	4.96
BA28		Unknown	24.24	82.99	79.53	22.93	1.83	5.33	4.69	8.11	0.94	0.19	87.79	295.16	269.92	28.2	0.74
BA29		Unknown	25.67	47.35	53.72	4.69	0.6	4.53	3.12	3.89	0.14	0.08	19.54	56.27	39.18	20.37	4.08
BA30		Unknown	191.4	68.5335	441.628	36.3454	3.15805	20.8095	5.89221	41.1777	0.122668		15.3751	232.1	144.33	17.6826	10.0012
BA31		Unknown	15.5292	43.9223	137.462	35.3298	3.19039	0.06	3.97267	18.1527	0.06	0.688011	14.394	121.596	33.72	36.4411	9.72232
BA32		Unknown	73.2349	70.8918	185.002	75.3814	1.3174	1.55616	7.74723	28.2764	1.27643	0.328454	15.5221	95.9259	39.11	31.9727	5.92478
LQC		Quality Control	73.69	71.08	142.29	38.67	7.77	66.27	38.65	38.67	7.77	7.53	26.15	22.16	28.6	13.93	5.89
HQC		Quality Control	1946.4	1986.65	4150.64	1056.66	207.53	1803.56	1013.17	992.55	182.83	203.73	734.5	580.1	837.36	409.5	186.04
BA33		Unknown	27.3278	32.8099	118.42	7.55273	2.13344	0.06	2.74642	7.00645	0.06	0.314733	5.69022	59.6175	22.85	3.37701	4.0996
BA34		Unknown	58.1376	129.158	521.141	45.4572	1.99324	0.06	12.1375	36.2906	3.40209	1.16546	9.24251	180.036	71.18	25.2893	10.982
BA35		Unknown	65.9452	12.9389	133.816	32.767	2.25449	0.06	1.40931	14.6563	0.06	0.067051	13.1594	89.0456	282.69	26.8412	3.58242
BA36		Unknown	175.124	33.56	307.258	31.923	2.80538	31.8482	7.00797	81.3051	0.857188	0.737693	204.341	137.229	217.81	43.598	9.78098
BA37		Unknown	29.6356	13.8276	109.711	10.2325	0.0112786	0.06	1.1562	7.24257	0.06	0.06	21.4641	58.5833	170.31	21.7337	0.785137
BA38		Unknown	18.2322	38.1415	46.815	22.8715	2.16397	0.06	5.5545	5.40413	0.06	0.375939	5.2738	172.284	61.14	27.8527	7.75437
BA39		Unknown	8.50755	29.6543	43.4179	7.84032	10.9795	0.06	3.50634	10.3781	0.06	2.1491	9.16119	120.141	27.11	5.68607	12.8973
BA40		Unknown	53.5388	131.098	330.529	37.2983	7.43803	0.269027	8.01442	17.6612	0.06	1.39121	32.0176	231.201	80.35	27.3661	23.1847
BA41		Unknown	158.627	250.87	1201	177.616	5.09453	9.8325	23.7066	137.731	8.70025	1.35957	43.7416	120.582	235.89	49.5664	5.19542
BA42		Unknown	24.3498	26.1473	78.3176	17.1795	0.775339	0.06	0.723051	3.80402	0.830724	0.0798887	247.814	198.978	350.26	85.7217	7.24575
BA43		Unknown	27.535	56.1424	109.797	13.1484	2.20033	2.00364	6.52374	9.89622	7.32339		65.8051	145.733	80.58	9.50346	9.6146
BA44		Unknown	40.0136	0.06	161.103	78.3483	0.0561406	1.10925	0.06	10.8956	0.737887	0.06	19.8629	15.9515	291.02	200.432	1.46143
BA45		Unknown	84.9204	0.06	325.399	74.0652		0.06	0.06	10.8424	0.100535	0.06	148.3	14.8675	276.12	75.1266	3.8679
BA46		Unknown	69.8473	101.869	240.984	41.0325	3.65189	0.920645	6.47793	19.5604	0.882382	0.57391	35.3204	255.055	291.99	42.1909	8.03001
BA47		Unknown	40.1397	30.6949	138.619	8.81126	0.432332	0.06	1.45614	7.71306	0.06	0.0354437	59.6157	152.674	456.39	20.6355	3.88816
BA48		Unknown	75.0831	43.1273	611.55	254.201	0.129779	2.41917	3.18358	44.1305	6.08426	0.112889	247.718	149.644	885.95	316.68	1.65785
BA49		Unknown	27.8638	5.88803	168.529	77.4203	0.180436	0.06	0.06	5.72274	0.06	0.06	418.854	78.1811	473.64	625.891	2.88263
BA50		Unknown	38.4848	28.7348	203.435	38.7046	0.860234	4.63354	2.69868	14.5245	0.509844	0.188199	25.265	184.191	137.76	54.5704	6.58479
BA51		Unknown	503.216	79.3366	1273.74	118.905	2.62056	144.96	12.8412	379.125	102.576		36.9715	126.215	382.62	69.737	4.73619
BA52		Unknown	21.1	42.47	279.82	294.33	6.43	4.1	0.45	12.95	3.2	0.29	33.17	162.16	346.27	236.28	9.2
BA53		Unknown	146.02	244.72	461.82	43.62	2	23.07	42.43	83.19	2.64	0.65	112.71	276.02	327.75	22.88	4.76
BA54		Unknown	75.06	55.42	671.48	118.82	0.71	10.4	5.85	92.88	5.87	0.09	69.14	26.91	175.33	17.09	0.18
BA55		Unknown	13.33	20.35	19.12	10.25	2.54	3.92	1.31	3.22	0.48	0.16	13.9	189.79	19.12	61.77	6.08
BA56		Unknown	44.54	43.68	108.07	5.77	5.66	10.69	9.08	16.97	0.84	0.91	30.7	76.47	20.54	34.1	2.46
BA57		Unknown	53.67	82.1	237.5	38.91	1.79	4.99	2.26	13.84	0.45	0.05	106.65	106.82	188.47	23.61	4.25
BA58		Unknown	43.55	46.34	155.61	24.94	3.76	27.98	14.89	37.67	2.87	2.6	36.11	26.52	40.84	18.36	4.21
BA59		Unknown	52.67	107.31	324.25	136.95	14.39	7.49	3.11	10.04	1.58	0.56	292.69	132.14	291.82	134.81	13.19
BA60		Unknown	121.78	173.68	656.52	91.25	6.26	11.26	22.1	49.53	2.6	2.05	33.8	145.17	562.53	53.53	12.65
BA61		Unknown	140.39	568.08	873.36	44.01	3.72	12.15	12.8	24.71	1.45	0.72	31.8	140.23	280.4	85.27	3.13
BA62		Unknown	134.2	141.65	613.95	84.85	33.42	11.65	16.93	71.09	4.28	4.08	32.95	205.61	143.92	44.09	10.32
BA63		Unknown	43.59	115.82	230.49	40.67	7.85	23.25	25.2	41.69	2.96	1.54	81.37	225.56	304.31	45.18	6.15
BA64		Unknown	192.3	70.35	633.43	235.11	15.97	16.78	13.13	40.08	3.56	0.79	113.77	153.33	449.46	87.74	10.42
BA65		Unknown	64.49	80	254.87	41.42	2.66	14.67	15.97	39.57	3.4	1.16	29.73	152.67	174.98	97.76	2.03
BA66		Unknown	29.48	46.33	142.43	23.23	1.56	6.57	10.11	17.45	1.3	0.22	50.08	226.98	291.04	59.49	5.56
BA67		Unknown	140.96	32.47	438.38	48.78	1.9	48.4	8.61	124.68	4.79	1.49	28.79	6.62	93.73	8.08	1.39
BA68		Unknown	27.83	83.33	129.83	33.98	1.59	6.24	8.34	22.23	1.18	0.19	55.09	178.09	176.47	24.62	1.83
BA69		Unknown	56.32	25.36	536.37	382.52	0.23	6.52	0.28	33.51	4.33	0.02	57.19	1.12	201.25	37.83	0.13
BA70		Unknown	65.58	75.1	166.59	35.36	4.55	40.35	25.01	34.67	4.06	2.48	211.5	420.67	360.1	26.89	8.15
BA71		Unknown	118.02	14.03	350.24	91.96	0.72	12.88	0.9	22.22	2.19	0.09	109.27	50.91	568.9	21.82	0.53
BA72		Unknown	48.63	4.87	89.16	58.07	0.41	11.17	0.97	39.42	5.07	0.02	25.81	7.83	37.22	101.57	0.64
BA73		Unknown	299.64	270.39	943.28	293.83	101.59	20.51	76.73	60.94	11.89	10.1	166.76	34.63	23.03	44.13	4.34
BA74		Unknown	370.9	84.72	924.86	193.03	0.44	12.68	14.1	55.75	3.34	0.02	898.66	121.54	370.99	97.2	0.11
BA75		Unknown	31.69	134.6	285.07	67.17	9.03	10.62	8.36	30.84	3.01	1.24	89.98	54.68	210.77	175.49	3.94
BA76		Unknown	22.16	19.89	143.57	10.71	0.3	5.18	5.12	10.46	0.51	0.01	34.29	68.7	393.02	78.45	0.48
BA77		Unknown	349.66	6.87	571.21	440.98	0.36	27.99	15.77	53.19	8.41	0.06	118.69	189.64	365.23	94.58	0.78

## Sheet: 疾病组
Sample Name	Sample ID	Sample Type	GCA	GDCA	GCDCA	GUDCA	GLCA	TCA	TDCA	TCDCA	TUDCA	TLCA	CA	DCA	CDCA	UDCA	LCA
STD1		Standard	17.4679	18.1774	35.5162	9.22683	2.04505	20.0124	9.0853	9.30617	1.79533	2.13928	6.82051	4.76267	23.0136	2.71801	3.29431
STD2		Standard	42.388	39.3783	80.1878	20.3136	3.64472	39.9225	19.4185	17.8987	4.11394	3.79546	15.8065	24.398	15.0365	9.75879	4.09294
STD3		Standard	84.3236	81.705	156.957	41.3504	7.84321	79.9007	41.264	41.6119	7.17107	8.16009	33.4892	34.2161	31.6763	16.4884	7.09492
STD4		Standard	314.423	319.962	679.687	149.917	34.6538	309.623	161.188	170.404	35.1552	30.5622	132.07	107.934	134.57	62.3959	30.6602
STD5		Standard	792.856	849.238	1701.59	429.203	79.6187	824.606	431.542	425.422	84.5161	77.3584	346.462	253.82	326.841	181.303	89.739
STD6		Standard	2148.34	2144.18	4160.05	1055.79	204.898	2030.97	1037.83	1045.78	215.717	211.79	828.254	653.704	808.33	390.299	211.6
STD7		Standard	3860.2	3807.36	7706.02	1924.2	393.297	3954.96	1929.67	1919.57	377.531	392.194	1541.1	1121.78	1579.55	789.037	380.813
LQC		Quality Control	88.3692	75.3045	157.318	41.3653	7.13233	76.5726	38.5089	45.3507	7.41979	7.89633	34.2006	22.8725	28.2427	13.2206	8.2604
HQC		Quality Control	2183.31	2106.77	4463.67	1100.37	219.1	2005.75	1096.73	1141.55	225.906	204.723	876.432	595.269	878.648	415.883	246.013
BA1		Unknown	47.0743	26.629	231.283	26.136	0.899795	9.92295	3.87293	44.6887	1.24192	0.20571	17.5485	28.5906	56.888	15.062	4.96
BA2		Unknown	107.925	155.47	274.919	55.8232	5.56144	1.62674	0.06	10.3781	2.36	0.112889	4058.9	2983.64	3558.63	817.514	3.86484
BA3		Unknown	28.4933	45.5687	155.09	30.8942	0.581001	4.80344	7.68884	28.623	2.64579	0.173886	21.4655	89.191	46.0024	45.1286	0.658233
BA4		Unknown	52.4329	2.8037	467.457	56.7508		4.32531		33.8223	1.5536	0.067051	33.4002	12.0233	231.704	59.6233	0.1
BA5		Unknown	157.738	294.648	572.092	107.582	7.75282	9.5342	27.0605	88.0674	3.61566	0.649234	566.228	1144.9	2085.37	223.8	9.97174
BA6		Unknown	34.4712	105.08	107.925	20.5104	3.49431	4.35906	12.2579	20.6394	2.33146	0.110114	31.5	672.094	255.489	55.4439	13.0432
BA7		Unknown	266.889	7.17936	2234.62	788.311		42.0908	0.38	343.993	34.5012	0.02	38.1388	19.6028	397.877	364.43
BA8		Unknown	94.9124	213.341	398.63	58.5729	9.96141	18.0959	35.7307	62.2794	3.27297	1.60068	7.74882	92.9624	21.33	34.5378	4.44561
BA9		Unknown	90.554	4.12166	556.81	12.1082		3.84235	0.06	25.0894	0.179177	0.067051	62.9026	7.05388	278.462	11.5216
BA10		Unknown	122.758	137.176	1195.08	138.813	5.66981	7.43465	7.6355	76.3679	3.60726	0.396883	580.341	235.111	1317.27	138.989	1.80822
BA11		Unknown	469.704	961.981	1608.38	172.227	59.3528	8.44887	21.9143	46.1494	2.85193	2.77055	157.174	364.291	307.888	142.435	29.7169
BA12		Unknown	128.49	0.06	1026.91	267.03	10.9795	0.06	0.06	15.49	1.96	0.067051	439	1.69	823.56	335.29	0.1
BA13		Unknown	22.78	208.59	307.84	92.05	1.28	4.13295	6.03	9.06	0.59	0.0157895	46.58	206.75	105.6	74.5	3.41
BA14		Unknown	26.86	17.41	56.26	7.54	4.23	0.06	0.38	1.44	28.1297	0.173886	5.34	77.95	140.64	39.33	1.52
BA15		Unknown	36.3946	283.655	477.971	75.3678	19.4731	1.80785	7.93947	13.5957	0.884012	0.716128	978.839	1792.58	1832.71	210.994	9.96508
BA16		Unknown	19.9441	39.0964	200.208	39.6865	0.203831	6.92345	11.4548	15.276	2.63202	0.0401588	11.152	40.8627	105.297	43.5564
BA17		Unknown	252.396		3066.92	667.25	19.8	10.1329	113.26	117.34	9.60085	0.02	46.0716	206.75	325.824	165.103
BA18		Unknown	195.625	149.955	1592.96	436.399	15.2185	5.32358	3.9007	74.2641	6.29973	0.348252	1200.12	387.613	1946.12	807.576	3.75421
BA19		Unknown	82.4512	178.95	461.519	100.82	3.20162	10.3782	25.2193	67.8207	4.40372	0.440167	661.023	932.447	1224.55	225.112	5.58411
BA20		Unknown	45.4199	36.3711	312.812	95.4913	1.05201	4.13295	2.80404	21.1695	1.84473	0.16469	155.61	69.887	436.908	138.339	0.538003
BA21		Unknown	800.681	804.198	1743.67	260.548	3.03799	57.0835	68.1648	157.069	9.92227	0.936127	94.3902	156.977	211.787	66.5753	2.64422
BA22		Unknown	345.708	331.171	637.92	63.9578	31.9408	64.9983	86.7933	158.436	7.66448	7.60541	78.835	156.445	135.495	63.8429	9.39633
BA23		Unknown	51.4794	93.4628	341.966	114.022	2.90979	3.97976	3.52088	19.4604	2.41203	0.226403	865.912	896.438	2065.65	745.732	11.607
BA24		Unknown	115.533	167.683	477.429	38.2786	4.48354	7.45893	16.0572	32.2571	1.37468	1.31746	59.5027	199.277	77.8317	49.7539	9.93302
BA25		Unknown	62.404	2.69576	446.253	265.264		2.74097	64.9351	30.933	4.38231	0.0157895	39.2443	19.2664	255.47	108.964	0.217735
BA26		Unknown	32.9474	56.8395	217.996	31.6649	1.71227	2.74449	3.67534	18.4557	0.645991	0.224875	80.9768	88.992	94.293	39.8104	1.32
BA27		Unknown	74.516	422.032	417.035	57.0389	8.63694	5.57108	35.9912	33.7202	1.88494	1.73461	14.2087	264.108	78.2231	37.456	4.9506
BA28		Unknown	192.203	287.53	868.54	127.348	5.11712	8.05676	17.0006	39.1914	3.05194	1.31364	41.1977	252.942	166.824	51.9477	5.86653
BA29		Unknown	184.859	195.103	743.317	68.4706	7.63843	21.593	29.7886	91.2021	6.27962	0.637321	58.3606	216.865	144.935	47.9246	4.15631
BA30		Unknown	43.0453	55.3044	260.879	42.2124	2.55979	4.42904	9.98144	30.847	2.93579	0.294495	11.1106	70.5334	45.6123	20.1102	0.630891
BA31		Unknown	47.5212	104.511	133.193	40.4226	3.0899	2.3601	3.21856	5.79977	0.870263	1.35957	608.432	1030.45	585.835	138.61	5.67541
BA32		Unknown	114.017	10.1414	609.007	111.697	0.0906663	8.38563	35.7307	41.0629	2.81444	0.02	70.0222	29.2777	96.4591	26.8731	0.9
BA33		Unknown	32.3381	42.6527	128.894	45.6344	2.73237	2.5212	1.39557	6.64197	0.702617	0.0157895	218.611	273.494	336.455	78.5123	5.14072
BA34		Unknown	42.8778	68.4928	221.003	16.6549	1.97092	3.47519	5.12125	16.5435	0.247795	0.842634	22.291	85.5876	65.6737	21.2461	3.3554
BA35		Unknown	51.7298	110.627	424.816	94.7848	23.5153	4.45774	4.85298	27.5556	2.19637	0.681474	330.606	339.834	802.732	106.803	3.2861
BA36		Unknown	308.938	5.53903	1555.7	196.854	0.0419528	61.5433	23.9396	284.434	12.2933	0.0178251	37.8726	4.37894	459.91	57.17	0.630891
BA37		Unknown	375.402	413.382	1919.91	557.479	0.20124	91.1009	217.287	640.437	80.023	0.185026	58.7598	158.44	408.121	258.586	0.630891
BA38		Unknown	700.474	2638.49	1550.58	49.5123	26.9272	29.08	179.001	99.4422	1.78495	7.37965	21.312	772.104	58.7532	148.528	11.7905
BA39		Unknown	281.496	241.632	587.048	124.372	6.42261	22.461	23.9396	55.7366	4.52406	0.803715	188.896	235.523	158.237	71.181	5.44823
BA40		Unknown	165.954	269.58	734.102	69.8732	13.2775	11.5443	22.1371	63.1609	2.77022	1.49814	493.791	614.048	911.202	102.643	5.07673
BA41		Unknown	105.366	18.151	372.956	69.7003	0.272026	8.34925	1.44552	35.7738	2.23631	0.0395652	69.4418	40.9694	273.858	62.6162	3.81
BA42		Unknown	505.943	507.008	1456.75	350.439	6.60336	118.075	139.545	498.494	38.7712	5.95123	10.5637	141.043	79.0199	59.0725	14.4986
BA43		Unknown	493.954	237.671	1674.18	351.539	2.4577	55.8342	64.9351	423.282	28.1297	1.91809	205.708	285.78	545.873	110.357	3.90998
BA44		Unknown	172.468	118.749	1175.37	51.3888	0.475086	14.9905	10.7881	100.268	1.40962	0.256925	68.9507	142.954	766.255	58.4889	1.32
BA45		Unknown	16.1847		270.419	140.784	2		41.53		0.167868	0.067051	40.7228	130.784	468.403	173.144	1.52
BA46		Unknown	362.852		1827.72	221.911	0.0419528	13.6217	113.26	129.767	4.83295		84.1048	202.04	170.753	59.2548	5.92478
BA47		Unknown	65.856	50.4572	645.583	84.0758	5.84712	4.16478	2.0218	42.2032	1.72268	0.593812	33.1259	71.0464	186.251	95.2139	7.18748
BA48		Unknown	111.575	33.5751	536.568	85.5761	3.91051	13.4992	2.27414	52.0924	3.22141	0.173886	63.627	130.784	348.511	117.273	1.20776
LQC		Quality Control	85.9286	83.1074	167.958	39.688	7.2428	76.8721	42.6279	40.2395	7.44137	7.63419	35.0436	22.3152	31.6355	14.2226	7.06363
HQC		Quality Control	2253.32	2257.45	4515.71	1057.99	217.943	2091.63	1134.56	1097.85	211.241	220.692	910.942	638.667	844.162	447.742	247.716
BA49		Unknown	84.4796	440.133	1270.09	230.874	5.55821	9.56163	55.85	161.05	10.6756	0.751871	97.7321	342.056	465.663	118.173	1.95795
BA50		Unknown	344.53	867.19	1246.91	114.52	7.22	29.52	113.26	163.91	5.36	1.57	315.06	406.68	355.7	33.15	1.91
BA51		Unknown	190.08	284.92	703.67	57.91	1.07	11.87	36.21	72.81	1.21	0.88	602.98	499.64	976.1	63.04	5.35
BA52		Unknown	422.39	557.04	2993.25	104.88	7.13	11.53	22.83	126.83	1.13	0.86	48.71	250.15	352.25	36.15	6.47
BA53		Unknown	70.02	135.66	468.6	45.94	1.47	5.16	4.96	19.12	0.16		418.53	443.32	755.14	101.6	2.85
BA54		Unknown	134.16	76.12	473.97	67.41	0.18	7.66	5.18	48.91	2.2	0.173886	234.63	126.84	235.27	48.8	1.32
BA55		Unknown	86.57	167.87	782.47	11.23	8.88	7.74	20.39	97.62	0.1	0.36	26.84	231.06	210.67	3.67	1.74
BA56		Unknown	51.59	66.36	334.81	30.33	2.93	4.13295	1.18	17.81	0.24	6.51	201.06	377.59	457.66	77.12	22.16
BA57		Unknown	10.41	0.1	89.8	10.79	0.31	0.426751	11.87	1.44	80.023	6.51	120.7	58.2	666.58	53.02	0.1
BA58		Unknown	634.23	153.79	1872.04	175.08	3.62	112.19	24.27	384.14	14.77	1.47	142.55	33.5	230.68	40.24	0.19
BA59		Unknown	589.45	486.11	2793.84	470.42	10.34	9.65	11.1	77.39	5.67	1.73	256.33	163.09	600.93	126.04	3.08
BA60		Unknown	270.87	420.55	2167.16	272.23	8.95	4.13295	3.5	35.35	1.47	6.51	1246.8	1008.08	3105.99	402.05	4.74
BA61		Unknown	26.77	0.1	165.85	8.34	0.31	4.13295	14.89	8.58	38.7712	1.57	108.46	0.58	265.79	17.81	0.1
BA62		Unknown	10.64	39.22	355.01	56.99	11.92	0.426751	3.18358	1.44	102.576		735.83	670.66	3248.22	398.58	7.78
BA63		Unknown	4.21	41.07	225.57	26.34	0.1	0.06	5.16	24.1	0.34	0.396883	11.6	71.37	137.15	19.05	0.1
BA64		Unknown	40.58	38.1415	370.02	14.76	0.73	10.39	0.38	134.73	1.71	0.71	29.16	1.11	54.3	12.9	3.81
BA65		Unknown	25.49	3.18	311.08	134.34	0.6	4.13295	76.73	7.65	1.08	0.396883	502.12	76.98	1446.4	443.9	0.1
BA66		Unknown	5.37	3.33	63.29	10.53	3.08	0.426751	0.06	3.58	0.15	0.173886	13.97	14.31	38.7	8.27	1.88
BA67		Unknown	48.46	68.09	465.99	63.24	2.89	0.06	0.26	17.5	0.79	0.0157895	639.49	288.02	911.32	179.21	1.24
BA68		Unknown	20.46	84.97	276.36	54.18	0.44	2.17	8.61	1.77	0.18	6.51	557.35	927.36	1871.86	253.59	2.03
BA69		Unknown	682.48	1140.57	2419.98	197.92	4.26	90.64	178.63	350.85	15.91	6.51	49.06	145.45	109.38	27.29	0.64
BA70		Unknown	20.45	12.87	95.12	12.25	0.79	0.06	21.9143	13.04	0.31	0.02	205.7	86.84	174.35	31.38	0.9
BA71		Unknown	91.27	43.68	379.27	85.33	8.88	2.17	12.2579	23.56	1.41	0.173886	155.48	158.44	372.56	128.57	0.217735
BA72		Unknown	80.8	46.34	1007.81	144.55	0.20124	5.16	42.43	117.09	7.26	0.173886	22.76	199.277	235.48	48.56	0.630891
BA73		Unknown	53.71	237.671	418.81	73.25	0.0419528	4.13295	42.43	20.89	1.11	0.0157895	73.19	3.48	342.84	65.8	0.64
